# Supplementary material for: Monitoring of SARS-CoV-2 Specific Antibodies after Vaccination
Source: Vaccines (Basel). 2022 Jan 20;10(2):154. doi: 10.3390/vaccines10020154 (PMC8880181; doi:10.3390/vaccines10020154)
Supplement: Supplementary file 1 [file vaccines-10-00154-s001.zip]

Archive with 1 entries (1 files):
- vaccines-1545226-supplementary.pdf
